# Supplementary material for: The crucial role of single-stranded DNA binding in enhancing sensitivity to DNA-damaging agents for Schlafen 11 and Schlafen 13
Source: iScience. 2023 Nov 23;26(12):108529. doi: 10.1016/j.isci.2023.108529 (PMC10730379; doi:10.1016/j.isci.2023.108529)
Supplement: Table S1. Multiple amino acid alignment analysis between SLFNs of various species, related to Figure 1 and discussion [file mmc2.xlsx]

## Sheet: Alignment
CLUSTAL
elephant shark Slfn9	-	-	-	-	-	-	-	-	-	-	-	-	-	-	-	-	-	-	-	-	-	-	-	-	-	M	D	-	R	G	N	V	R	V	I	E	N	D	Y	P	D	L	V	V	D	I	G	E	A
horse SLFN13	-	M	T	P	F	C	Y	C	L	K	H	R	G	A	A	V	M	-	-	-	-	-	-	-	-	-	-	-	E	S	L	K	T	D	T	E	M	L	Y	P	E	I	T	V	E	V	G	R	V
human SLFN14	-	-	-	-	-	-	-	-	-	-	-	-	-	-	-	-	M	-	-	-	-	-	-	-	-	-	-	-	E	S	L	K	T	D	T	E	M	P	Y	P	E	V	I	V	D	V	G	R	V
human SLFN5	-	-	-	-	-	-	-	-	-	-	-	-	-	-	-	-	-	-	-	-	-	-	-	-	-	-	-	-	M	S	L	R	I	D	V	D	T	N	F	P	E	C	V	V	D	A	G	K	V
rat SLFN13	-	-	-	-	-	-	-	-	-	-	-	-	-	-	-	M	L	G	L	F	G	C	R	V	S	M	E	-	I	H	P	S	L	V	V	E	P	S	Y	P	D	L	I	I	H	A	G	E	V
mouse SLFN8	-	-	-	-	-	-	-	-	-	-	-	-	-	-	-	-	-	-	-	-	-	-	-	-	-	M	E	-	T	H	P	S	L	A	V	K	W	S	C	P	D	L	T	I	Y	A	G	E	V
mouse SLFN9	-	-	-	-	-	-	-	-	-	-	-	-	-	-	-	-	-	-	-	-	-	-	-	-	-	M	E	-	T	Y	L	S	L	V	V	K	R	S	Y	P	D	L	I	I	Y	A	G	E	V
hedgehog SLFN11	-	-	-	-	-	-	-	-	-	-	-	-	-	-	-	-	-	-	-	-	-	-	-	M	N	V	E	N	C	N	L	P	L	V	V	D	M	S	G	P	D	L	I	I	N	V	G	K	V
european shrew SLFN13	-	-	-	-	-	-	-	-	-	-	-	-	-	-	-	-	-	-	-	-	-	-	-	-	-	-	-	-	-	M	Y	S	L	M	V	N	Q	F	N	P	D	L	V	I	D	V	G	E	V
marmot SLFN13	M	K	P	E	A	C	F	S	F	-	-	R	R	S	N	V	G	E	S	S	F	P	R	T	N	M	E	K	H	N	S	S	L	V	E	D	L	S	H	P	D	L	V	F	N	I	G	K	V
brown bat SLFN11	-	-	-	-	-	-	-	-	-	-	-	-	-	-	-	-	M	A	H	S	E	S	R	T	N	M	K	K	H	N	P	S	L	V	V	E	L	S	L	P	D	L	V	I	N	V	G	E	V
rabbit SLFN13	-	-	-	-	-	-	-	-	-	-	-	-	-	-	-	-	-	-	-	-	-	-	-	M	N	M	Q	E	H	N	S	S	L	V	I	E	L	S	Y	S	D	L	V	I	D	V	G	V	V
cattle SLFN11	-	-	-	-	-	-	-	-	-	-	-	-	-	-	-	-	-	-	-	-	-	-	-	-	-	M	E	K	H	Y	S	R	L	A	V	D	S	S	Y	P	D	L	V	I	N	V	G	K	V
macaque SLFN13	-	-	-	-	-	-	-	-	-	-	-	-	-	-	-	-	-	-	-	-	-	-	-	-	-	M	E	A	N	H	C	S	L	G	V	D	L	S	Y	P	D	L	V	I	D	V	G	E	V
human SLFN13	-	-	-	-	-	-	-	-	-	-	-	-	-	-	-	-	-	-	-	-	-	-	-	-	-	M	E	A	N	H	C	S	L	G	V	Y	P	S	Y	P	D	L	V	I	D	V	G	E	V
chimpanzee SLFN13	-	-	-	-	-	-	-	-	-	-	-	-	-	-	-	-	-	-	-	-	-	-	-	-	-	M	E	A	N	H	C	S	L	G	V	Y	P	S	Y	P	D	L	V	I	D	V	G	E	V
horse SLFN11	-	-	-	-	-	-	-	-	-	-	-	-	-	-	-	-	-	-	-	-	-	-	-	M	N	M	E	K	R	N	S	S	L	V	V	E	S	S	Y	P	D	L	V	I	S	V	G	E	V
macaque SLFN11	-	-	-	-	-	-	-	-	-	-	-	-	-	-	-	-	-	-	-	-	-	-	-	-	-	M	E	A	N	Q	C	S	L	V	V	E	P	S	Y	P	D	L	V	I	N	V	G	E	V
human SLFN11	-	-	-	-	-	-	-	-	-	-	-	-	-	-	-	-	-	-	-	-	-	-	-	-	-	M	E	A	N	Q	C	P	L	V	V	E	P	S	Y	P	D	L	V	I	N	V	G	E	V
chimpanzee SLFN11	-	-	-	-	-	-	-	-	-	-	-	-	-	-	-	-	-	-	-	-	-	-	-	-	-	M	E	A	N	Q	C	P	L	V	V	E	P	S	Y	P	D	L	V	I	N	V	G	E	V
elephant shark Slfn9	S	E	F	F	E	F	L	Q	Q	D	K	S	L	L	I	F	V	K	S	W	T	G	R	T	-	-	D	Q	N	G	K	L	P	R	L	C	T	I	K	C	N	V	Y	Q	R	E	Q	A	R
horse SLFN13	Q	K	Y	L	D	Y	M	Q	Q	G	R	N	L	L	I	F	V	K	S	W	S	P	D	V	F	-	-	-	-	S	L	P	L	R	I	C	S	L	R	S	N	L	Y	Q	R	A	V	T	S
human SLFN14	Q	K	Y	L	D	Y	M	Q	Q	G	H	N	L	L	I	F	V	K	S	W	S	P	D	V	F	-	-	-	-	S	L	P	L	R	I	C	S	L	R	S	N	L	Y	R	R	D	V	T	S
human SLFN5	R	S	H	L	D	K	M	Q	K	E	N	H	F	L	I	F	V	K	S	W	N	T	E	A	-	-	-	-	G	V	-	-	-	P	L	A	T	L	C	S	N	L	Y	H	R	E	R	T	S
rat SLFN13	Q	A	F	I	E	T	K	Q	Q	G	D	L	F	Y	I	F	V	K	S	W	S	C	S	-	-	P	K	D	G	S	T	K	P	R	I	C	S	L	S	S	S	L	Y	C	R	S	L	T	S
mouse SLFN8	Q	A	F	F	E	T	K	Q	Q	E	D	Q	F	Y	I	F	V	K	S	W	S	C	R	-	-	P	E	D	G	S	T	K	P	R	I	C	S	L	G	S	S	L	Y	C	R	S	I	T	S
mouse SLFN9	Q	A	F	F	E	T	K	Q	Q	E	D	K	F	Y	I	F	V	K	S	W	S	S	S	-	-	P	E	D	D	S	T	K	P	R	I	C	S	L	G	T	S	L	Y	C	R	S	L	T	S
hedgehog SLFN11	Q	A	F	F	E	D	K	Q	Q	E	G	S	A	F	L	F	V	K	S	W	S	S	D	L	C	P	E	D	H	T	F	R	P	R	I	C	S	L	S	S	S	L	Y	C	R	S	G	T	T
european shrew SLFN13	P	S	F	F	E	T	E	Q	Q	G	R	Y	F	Y	I	F	V	K	S	W	N	S	G	P	S	S	G	-	-	D	R	L	P	R	I	C	S	L	S	S	N	L	Y	Y	R	S	G	T	S
marmot SLFN13	Q	A	F	F	E	F	K	Y	Q	G	K	C	F	Y	I	F	V	K	S	W	S	S	A	P	S	P	E	D	S	S	P	K	P	R	I	C	S	L	S	S	S	L	R	R	R	S	G	T	S
brown bat SLFN11	Q	A	F	F	E	I	N	Q	Q	G	R	C	F	Y	I	F	V	K	S	W	N	T	D	F	P	P	-	E	D	R	F	K	P	R	V	C	S	L	G	S	S	L	H	L	R	S	A	T	S
rabbit SLFN13	H	T	F	F	E	T	K	Q	Q	G	R	C	F	Y	I	F	V	K	S	W	S	R	E	P	F	P	E	D	S	S	T	K	P	R	I	C	S	S	S	S	F	L	Y	C	R	S	G	T	S
cattle SLFN11	Q	A	F	F	E	T	K	Q	Q	G	S	C	Y	Y	I	F	V	K	S	W	S	S	D	T	L	L	E	N	V	F	V	K	P	R	I	C	S	L	S	S	S	L	Y	C	R	S	G	T	S
macaque SLFN13	Q	A	F	F	E	T	K	Q	Q	G	R	R	F	Y	I	F	V	K	S	W	S	G	D	P	F	P	K	D	G	S	F	N	S	R	I	C	S	L	S	T	S	L	Y	C	R	S	G	T	S
human SLFN13	Q	A	F	F	E	T	K	Q	H	G	R	C	F	Y	I	F	V	K	S	W	S	G	D	P	F	L	K	D	G	S	F	N	S	R	I	C	S	L	S	S	S	L	Y	C	R	S	G	T	S
chimpanzee SLFN13	Q	V	F	F	E	T	K	Q	H	G	R	C	F	Y	I	F	V	K	S	W	S	G	D	P	F	L	K	D	G	S	F	N	S	R	I	C	S	L	S	S	S	L	Y	C	R	S	G	T	S
horse SLFN11	H	A	F	F	E	T	K	Q	Q	G	R	C	Y	Y	I	F	V	K	S	W	S	S	D	L	F	P	E	D	R	S	V	K	P	R	I	C	S	L	G	T	S	L	Y	R	R	S	G	T	S
macaque SLFN11	Q	A	F	F	E	T	K	Q	Q	G	R	R	F	Y	I	F	V	K	S	W	S	S	G	L	L	P	E	D	G	S	V	K	P	R	L	C	S	L	R	S	S	L	H	R	R	S	G	T	S
human SLFN11	Q	A	F	F	E	T	K	Q	Q	G	R	C	F	Y	I	F	V	K	S	W	S	S	G	P	F	P	E	D	R	S	V	K	P	R	L	C	S	L	S	S	S	L	Y	R	R	S	E	T	S
chimpanzee SLFN11	Q	A	F	F	E	T	K	Q	Q	G	R	C	F	Y	I	F	V	K	S	W	G	S	G	P	F	P	E	D	R	S	V	K	P	R	L	C	S	L	S	S	S	L	Y	R	R	S	E	T	S
																E209					E214		K216			S219											T230				Y234
																■					■		■			▲											▲				■
elephant shark Slfn9	K	S	K	C	P	F	K	S	G	V	K	L	S	V	A	E	S	K	H	V	E	Y	K	E	F	S	S	S	L	N	L	T	K	M	K	E	K	L	Y	E	C	I	S	A	F	A	N	A	E
horse SLFN13	-	-	-	D	K	L	M	Y	K	E	K	L	N	F	T	E	S	T	H	V	E	L	K	R	F	T	T	K	K	I	V	P	R	I	K	E	M	L	P	H	Y	V	S	A	F	A	N	T	H
human SLFN14	-	-	-	D	K	L	M	Y	K	E	K	L	N	F	T	E	S	T	H	V	E	F	K	R	F	T	T	K	K	V	I	P	R	I	K	E	M	L	P	H	Y	V	S	A	F	A	N	T	Q
human SLFN5	-	-	-	K	R	L	Q	Y	L	E	K	L	N	L	P	E	S	T	H	V	E	F	V	M	F	S	T	D	-	V	S	H	C	V	K	D	R	L	P	K	C	V	S	A	F	A	N	T	E
rat SLFN13	-	-	-	E	R	L	E	Y	G	Q	R	L	P	F	S	E	S	A	S	I	E	F	K	Q	F	S	T	R	R	A	H	E	Y	I	K	S	V	I	P	E	Y	I	S	A	F	A	N	T	Q
mouse SLFN8	-	-	-	K	K	L	E	Y	G	Q	C	L	L	F	S	E	S	T	S	I	E	F	K	Q	F	S	T	K	H	V	Q	A	Y	M	K	N	I	I	P	E	Y	I	S	A	F	A	N	T	Q
mouse SLFN9	-	-	-	K	K	L	E	Y	G	Q	R	L	L	F	S	E	S	T	S	I	E	F	K	Q	F	D	T	E	N	A	Q	K	Y	M	K	D	I	I	P	E	Y	I	S	A	F	A	N	T	Q
hedgehog SLFN11	-	-	-	H	T	L	E	Y	G	E	A	L	S	F	P	E	S	D	G	V	E	F	K	Q	F	S	T	R	N	I	T	K	Y	I	E	G	T	I	P	K	Y	I	S	A	F	A	N	T	K
european shrew SLFN13	-	-	-	A	R	F	E	Y	G	D	I	L	P	F	P	E	S	Q	Y	V	E	F	K	Q	F	S	T	S	N	I	T	K	Y	V	K	N	I	I	P	E	Y	I	S	A	F	A	N	A	K
marmot SLFN13	-	-	-	D	R	L	K	Y	D	D	I	L	P	F	P	E	S	Q	S	V	E	F	K	Q	F	S	T	K	N	I	Q	K	Y	V	K	S	L	I	P	E	Y	I	P	A	F	A	N	S	G
brown bat SLFN11	-	-	-	D	H	L	E	H	G	E	I	L	P	F	P	E	S	Q	Y	V	E	F	K	Q	F	S	T	K	H	X	-	-	-	-	-	-	-	-	-	-	H	I	S	A	F	A	N	T	G
rabbit SLFN13	-	-	-	D	R	L	E	H	G	E	I	L	H	L	P	E	S	H	L	V	E	F	K	Q	F	S	T	K	N	I	E	K	Y	V	K	E	T	I	P	K	Y	I	S	A	F	A	N	G	E
cattle SLFN11	-	-	-	D	H	F	E	R	G	E	V	M	P	F	P	E	S	Q	L	I	E	F	K	Q	F	A	T	K	H	I	E	Q	Y	M	K	D	T	I	L	E	Y	I	P	A	F	A	N	T	E
macaque SLFN13	-	-	-	D	T	I	E	Y	D	E	I	L	S	F	P	E	S	P	S	I	E	F	K	Q	F	S	T	E	H	I	Q	Q	Y	V	E	N	I	I	P	E	Y	I	P	A	F	A	N	T	E
human SLFN13	-	-	-	D	T	I	E	Y	G	E	I	L	S	F	P	E	S	P	S	I	E	F	K	Q	F	S	T	K	H	I	Q	Q	Y	V	E	N	I	I	P	E	Y	I	S	A	F	A	N	T	E
chimpanzee SLFN13	-	-	-	D	T	I	E	Y	G	E	I	L	S	F	P	E	S	P	S	V	E	F	K	Q	F	S	T	K	H	I	Q	Q	Y	V	E	N	I	I	P	E	Y	I	S	A	F	A	N	T	E
horse SLFN11	-	-	-	D	Q	L	E	Y	G	E	R	L	P	F	P	E	S	Q	F	V	E	F	K	Q	F	S	T	K	H	I	L	Q	R	V	K	D	I	I	P	E	Y	V	P	A	F	A	N	T	E
macaque SLFN11	-	-	-	D	Y	L	E	Y	G	E	I	L	P	F	P	E	S	Q	S	V	E	F	K	R	F	S	T	K	H	I	Q	E	Y	V	K	K	I	I	P	E	Y	V	S	A	F	A	N	T	D
human SLFN11	-	-	-	D	Y	L	E	Y	G	E	I	L	P	F	P	E	S	Q	L	V	E	F	K	Q	F	S	T	K	H	F	Q	E	Y	V	K	R	T	I	P	E	Y	V	P	A	F	A	N	T	G
chimpanzee SLFN11	-	-	-	D	Y	L	E	Y	G	E	I	L	P	F	P	E	S	Q	L	V	E	F	K	Q	F	S	T	K	H	I	Q	E	Y	V	K	R	T	I	P	E	Y	V	P	A	F	A	N	T	G
elephant shark Slfn9	L	I	A	F	R	V	K	P	-	C	Y	V	T	F	A	H	K	P	E	C	W	K	I	E	D	K	-	E	I	K	S	L	E	P	N	E	W	L	E	M	M	T	-	-	-	-	-	-	-
horse SLFN13	V	C	V	V	Q	V	E	P	F	C	C	V	V	F	T	E	A	P	D	S	W	I	M	R	D	N	-	A	V	T	R	L	T	A	E	H	W	V	A	M	M	L	-	-	-	-	-	-	-
human SLFN14	V	C	V	I	Q	V	E	P	F	C	C	V	V	F	A	E	A	P	D	S	W	I	M	K	D	N	-	S	V	T	R	L	T	A	E	Q	W	V	V	M	M	L	-	-	-	-	-	-	-
human SLFN5	V	C	A	I	K	V	E	K	F	C	C	A	V	F	A	K	V	P	S	S	W	Q	V	K	D	N	-	R	V	R	Q	L	P	T	R	E	W	T	A	W	M	M	-	-	-	-	-	-	-
rat SLFN13	L	C	V	I	K	V	E	R	F	C	C	A	V	F	S	E	A	P	I	S	W	M	A	D	K	E	N	G	V	Y	S	L	N	T	E	K	W	V	R	M	M	V	-	-	-	-	-	-	-
mouse SLFN8	L	C	V	I	K	V	E	P	F	C	C	A	V	F	S	E	A	P	I	S	W	M	V	D	K	E	K	G	V	Y	R	L	N	T	E	E	W	V	R	M	M	V	-	-	-	-	-	-	-
mouse SLFN9	L	C	V	I	K	V	E	P	F	C	C	A	V	F	S	E	A	P	I	S	W	M	V	D	K	E	K	G	V	Y	T	L	N	T	E	E	W	V	R	M	M	V	-	-	-	-	-	-	-
hedgehog SLFN11	A	C	A	I	R	V	E	P	F	C	C	A	V	F	S	S	A	P	V	S	W	M	V	K	D	K	-	E	I	R	K	L	S	T	E	E	W	V	A	R	V	T	-	-	-	-	-	-	-
european shrew SLFN13	L	C	M	I	Q	V	K	P	F	C	C	A	V	F	S	E	A	P	S	S	W	M	V	K	D	R	-	L	V	C	S	L	T	P	S	E	W	V	D	M	M	M	-	-	-	-	-	-	-
marmot SLFN13	C	F	A	I	K	V	E	P	F	C	C	V	V	F	S	E	A	P	I	S	W	M	V	N	D	R	K	T	I	Y	S	L	T	A	E	K	W	V	D	M	M	M	Y	S	P	G	S	W	M
brown bat SLFN11	V	C	V	I	R	V	E	P	F	C	G	A	V	F	S	E	A	P	R	S	W	M	V	K	D	K	-	E	V	C	C	L	T	T	E	E	W	V	G	M	M	M	-	-	-	-	-	-	-
rabbit SLFN13	F	C	V	I	R	V	K	P	F	C	C	A	V	F	A	E	A	P	I	S	W	M	V	K	E	K	-	Q	V	C	K	L	T	T	E	E	W	V	E	M	T	M	-	-	-	-	-	-	-
cattle SLFN11	A	C	V	I	G	V	K	R	F	C	G	A	V	F	S	G	V	P	S	S	W	M	V	N	G	K	-	D	V	C	S	L	T	T	K	E	W	L	S	M	M	M	-	-	-	-	-	-	-
macaque SLFN13	L	C	V	I	K	V	K	A	F	C	C	V	V	F	S	E	A	P	R	S	W	M	V	K	E	K	-	Y	V	C	P	L	T	T	E	E	W	V	E	K	M	M	-	-	-	-	-	-	-
human SLFN13	L	C	V	I	K	V	K	A	F	C	C	V	V	F	S	E	A	P	K	S	W	M	V	R	E	K	-	Y	I	R	P	L	T	T	E	E	W	V	E	K	M	M	-	-	-	-	-	-	-
chimpanzee SLFN13	L	C	V	I	K	V	K	A	F	C	C	V	V	F	S	E	A	P	K	S	W	M	V	R	E	K	-	Y	I	R	P	L	T	T	E	E	W	V	E	K	M	M	-	-	-	-	-	-	-
horse SLFN11	A	C	V	I	R	V	K	P	F	C	C	A	V	F	S	E	A	P	S	S	W	M	V	K	D	K	-	H	V	R	S	L	T	T	E	E	W	V	D	M	M	M	-	-	-	-	-	-	-
macaque SLFN11	A	C	M	I	R	V	E	P	F	C	C	A	V	F	S	E	A	P	N	S	W	I	V	E	D	K	-	Y	V	C	S	L	T	T	E	K	W	V	G	M	M	T	-	-	-	-	-	-	-
human SLFN11	A	C	M	I	R	V	N	P	F	C	C	A	V	F	S	E	A	P	N	S	W	I	V	E	D	K	-	Y	V	C	S	L	T	T	E	K	W	V	G	M	M	T	-	-	-	-	-	-	-
chimpanzee SLFN11	A	C	M	I	R	V	N	P	F	C	C	A	V	F	S	E	A	P	N	S	W	I	V	E	D	K	-	Y	V	C	R	L	T	T	K	K	W	V	G	M	M	T	-	-	-	-	-	-	-
																																																S	W
elephant shark Slfn9	L	F	K	V	N	R	D	E	L	K	H	M	P	D	D	L	Y	Q	D	L	S	Q	E	Y	P	G	L	R	N	V	V	P	E	M	K	P	S	G	S	V	G	L	L	I	F	S	R	S	W
horse SLFN13	L	F	P	V	T	Q	E	E	I	Q	F	K	P	E	S	L	C	K	K	L	F	S	D	H	K	G	L	E	E	L	M	K	T	Q	I	Y	P	C	S	Q	G	I	V	I	F	S	R	S	W
human SLFN14	L	F	P	V	T	Q	E	E	V	Q	F	K	P	E	S	L	C	K	K	L	F	S	D	H	K	E	L	E	G	L	M	K	T	L	I	H	P	C	S	Q	G	I	V	I	F	S	R	S	W
human SLFN5	Y	F	P	V	F	S	D	R	V	V	Y	T	P	E	S	L	Y	K	E	L	F	S	Q	H	K	G	L	R	D	L	I	N	T	E	M	R	P	F	S	Q	G	I	L	I	F	S	Q	S	W
rat SLFN13	L	F	Q	V	S	A	D	C	F	K	Y	T	P	E	S	L	W	R	E	L	C	S	Q	H	E	R	L	E	N	L	I	S	Q	Q	M	C	S	F	S	C	G	L	L	I	L	S	R	S	W
mouse SLFN8	L	F	Q	V	S	P	D	C	L	K	Y	T	P	E	S	L	W	K	E	L	C	S	Q	H	K	R	L	K	G	L	V	K	Q	Q	I	R	S	F	S	C	G	L	L	I	L	Y	R	S	W
mouse SLFN9	L	F	Q	V	S	P	D	C	L	K	Y	T	P	E	S	L	W	S	E	L	C	S	Q	H	E	R	L	E	D	L	V	K	Q	Q	I	R	S	F	S	C	G	L	L	I	L	S	R	S	W
hedgehog SLFN11	L	L	A	V	P	S	D	H	L	H	Y	T	P	E	Y	L	W	Q	D	L	C	S	Q	N	Q	G	L	Q	E	L	I	K	E	E	M	Q	R	F	S	R	G	I	V	I	L	S	R	S	W
european shrew SLFN13	L	F	P	V	H	P	G	H	L	R	Y	T	P	E	P	L	W	K	E	L	C	S	E	H	E	G	L	Q	E	L	M	N	N	Q	I	L	P	F	S	Q	G	V	L	I	L	S	R	S	W
marmot SLFN13	L	F	S	V	P	R	E	N	L	R	Y	T	P	E	S	V	W	K	E	L	F	S	Q	H	E	G	L	K	A	L	I	S	Q	Q	M	H	P	F	S	Q	G	I	L	I	F	S	R	S	W
brown bat SLFN11	L	F	S	V	S	S	E	D	L	Q	F	T	P	E	S	L	L	K	E	L	Y	S	E	Y	E	G	L	E	E	L	L	K	K	E	M	H	P	F	S	R	G	I	L	I	F	S	R	S	W
rabbit SLFN13	L	F	P	V	P	L	G	H	L	Q	Y	T	P	E	S	L	W	K	E	L	C	S	E	H	E	G	L	E	E	L	L	S	K	E	M	R	P	F	S	R	G	I	L	I	L	S	R	S	W
cattle SLFN11	L	F	P	V	T	P	G	C	L	K	Y	T	P	E	S	L	Q	K	E	L	F	S	Q	N	E	G	L	E	E	L	I	N	R	Q	I	D	P	S	S	Q	G	I	L	I	L	S	T	S	W
macaque SLFN13	-	-	P	V	P	P	G	H	L	Q	Y	T	P	E	S	L	W	K	E	L	S	S	Q	H	E	G	L	E	E	L	I	N	K	Q	V	Q	P	F	S	Q	G	I	V	I	L	S	R	S	W
human SLFN13	L	F	P	V	P	P	G	H	L	E	C	T	P	E	S	L	W	K	E	L	S	L	Q	H	E	G	L	K	E	L	I	H	K	Q	M	R	P	F	S	Q	G	I	V	I	L	S	R	S	W
chimpanzee SLFN13	L	F	P	V	P	P	G	H	L	E	C	T	P	E	S	L	W	K	E	L	S	L	Q	H	E	G	L	K	E	L	I	H	K	Q	M	R	P	F	S	Q	G	I	V	I	L	S	R	S	W
horse SLFN11	L	F	P	V	P	P	G	H	L	Q	Y	T	P	E	S	L	W	K	E	L	S	S	E	H	E	G	L	E	E	L	I	N	E	Q	M	R	P	F	S	Q	G	I	L	I	F	S	R	S	W
macaque SLFN11	L	F	S	V	P	P	G	H	L	R	Y	T	P	E	S	L	W	R	D	L	T	S	E	H	E	G	L	Q	E	L	I	N	K	Q	M	Q	P	F	S	Q	G	I	V	I	L	S	R	S	W
human SLFN11	L	F	S	V	P	P	G	Y	L	R	Y	T	P	E	S	L	W	R	D	L	I	S	E	H	R	G	L	E	E	L	I	N	K	Q	M	Q	P	F	F	R	G	I	L	I	F	S	R	S	W
chimpanzee SLFN11	L	F	S	V	P	P	G	Y	L	Q	Y	T	P	E	S	L	W	R	D	L	I	S	E	H	N	G	L	E	E	L	I	N	K	Q	M	Q	P	F	F	R	G	I	L	I	F	S	R	S	W
elephant shark Slfn9	Q	Y	P	S	E	E	N	S	D	T	S	V	E	E	T	E	D	E	S	I	Q	Y	P	H	S	Y	L	L	G	H	S	T	T	V	Q	D	V	L	K	A	L	T	I	V	L	L	N	F	R
horse SLFN13	H	L	S	S	T	Q	Y	R	-	-	-	-	-	-	P	G	E	I	A	M	H	Y	P	Q	S	Y	R	L	P	S	E	N	E	M	E	D	L	L	Q	A	L	I	V	V	S	L	S	S	R
human SLFN14	H	L	S	S	T	Q	S	R	-	-	-	-	-	-	P	G	E	I	P	L	R	Y	P	R	S	Y	R	L	A	D	E	E	E	M	E	D	L	L	Q	A	L	V	V	V	S	L	S	S	R
human SLFN5	V	L	N	S	D	R	K	A	Q	S	V	-	-	Y	S	-	S	Y	L	Q	I	Y	P	E	S	Y	N	F	M	T	P	Q	H	M	E	A	L	L	Q	S	L	V	I	V	L	L	G	F	K
rat SLFN13	C	L	S	S	Q	N	N	I	E	T	N	-	-	G	N	S	V	S	L	I	D	Y	P	R	S	Y	N	L	A	N	I	Q	E	M	E	D	L	L	Q	A	L	V	I	V	L	L	N	F	S
mouse SLFN8	C	L	S	S	Q	N	N	I	E	T	N	-	-	G	G	S	V	S	P	I	N	Y	P	S	S	Y	N	L	A	N	I	Q	E	M	Q	D	L	L	Q	A	L	V	I	V	L	L	N	F	R
mouse SLFN9	C	L	S	S	Q	N	N	N	K	T	S	-	-	G	G	S	V	S	P	I	D	Y	P	S	S	Y	N	L	A	N	I	Q	E	M	Q	G	L	L	Q	A	L	V	I	V	L	L	N	F	R
hedgehog SLFN11	Y	L	S	P	E	S	T	E	E	P	L	-	-	G	G	L	G	S	R	L	E	Y	P	E	S	Y	T	L	A	D	T	Q	Q	M	E	D	F	L	Q	S	L	V	I	I	L	L	G	F	X
european shrew SLFN13	P	L	H	P	E	S	N	A	Q	S	F	-	-	W	D	F	S	A	V	I	N	Y	P	K	S	Y	N	L	E	V	I	Q	K	M	E	A	L	L	Q	S	L	V	V	V	L	L	G	F	R
marmot SLFN13	Y	L	S	P	R	S	K	P	E	T	T	-	-	E	G	S	G	C	L	V	D	Y	P	S	S	Y	Y	L	R	D	T	Q	Q	M	E	A	L	L	Q	A	L	V	I	V	L	L	G	F	R
brown bat SLFN11	H	L	S	P	E	S	N	A	E	S	F	-	-	E	G	S	D	S	L	I	K	Y	P	E	S	Y	Y	L	A	D	T	K	Q	M	E	A	L	L	Q	S	L	V	I	V	L	L	S	F	R
rabbit SLFN13	C	L	S	T	K	T	H	V	E	P	L	-	-	Q	G	S	A	F	P	I	D	Y	P	L	S	Y	S	F	A	N	T	L	H	M	D	A	F	L	Q	S	L	A	V	V	L	L	G	F	R
cattle SLFN11	H	L	N	P	E	G	G	A	Q	S	S	-	-	A	G	S	G	S	V	I	D	Y	P	S	S	Y	H	L	A	D	T	Q	Q	M	E	V	L	L	Q	S	L	V	I	V	L	L	G	F	R
macaque SLFN13	C	L	S	P	E	S	S	A	E	A	L	-	-	E	A	A	V	S	P	M	D	Y	P	A	S	Y	S	L	A	G	T	R	H	M	E	A	L	L	Q	S	L	V	I	V	L	L	G	F	R
human SLFN13	C	L	S	P	E	S	S	A	E	A	L	-	-	E	A	A	V	S	P	M	D	Y	P	A	S	Y	S	L	A	G	T	Q	H	M	E	A	L	L	Q	S	L	V	I	V	L	L	G	F	R
chimpanzee SLFN13	C	L	S	P	E	S	S	A	E	A	L	-	-	E	A	A	V	S	P	M	D	Y	P	A	S	Y	S	L	A	G	T	Q	H	M	E	A	L	L	Q	S	L	V	I	V	L	L	G	F	R
horse SLFN11	R	L	S	P	E	S	H	A	E	P	L	-	-	A	G	S	G	S	P	I	D	Y	P	T	S	Y	D	L	E	D	T	Q	Q	M	E	A	L	L	Q	S	L	V	I	V	L	L	S	F	R
macaque SLFN11	C	L	S	P	E	N	T	A	E	A	L	-	-	E	A	A	V	S	P	M	D	Y	P	T	S	Y	R	L	A	G	T	Q	H	M	E	A	L	L	Q	S	L	V	I	V	L	L	G	F	R
human SLFN11	C	L	S	P	E	S	S	A	E	A	L	-	-	E	A	A	V	S	P	M	D	Y	P	A	S	Y	S	L	A	G	T	Q	H	M	E	A	L	L	Q	S	L	V	I	V	L	L	G	F	R
chimpanzee SLFN11	C	L	S	P	E	S	S	A	E	A	L	-	-	E	A	A	V	S	P	M	D	Y	P	A	S	Y	S	L	A	G	T	Q	H	M	E	A	L	L	Q	S	L	V	I	V	L	L	G	F	R
																							K652																			E669
																							★																WalkerB			◆
elephant shark Slfn9	E	N	Q	P	L	R	N	F	I	Q	-	-	Q	R	D	L	C	T	C	V	T	R	T	T	F	I	K	E	-	D	P	F	N	K	V	K	H	I	I	A	D	E	A	Q	N	F	R	A	E
horse SLFN13	E	S	D	S	L	K	D	Y	V	T	-	-	Q	K	T	T	C	Q	A	V	T	Q	K	T	F	M	Q	G	-	-	E	F	L	K	I	K	H	I	V	M	D	E	T	E	N	F	C	S	Q
human SLFN14	E	S	D	S	L	K	D	F	V	T	-	-	Q	Q	T	T	C	Q	A	V	T	R	K	T	F	M	Q	G	-	-	E	F	L	K	I	K	H	I	V	M	D	E	T	E	N	F	C	S	K
human SLFN5	E	N	Q	P	L	K	K	L	V	S	F	S	K	K	N	I	C	Q	P	V	T	R	K	T	F	M	K	N	-	-	N	F	E	H	I	Q	H	I	I	I	D	D	A	Q	N	F	R	T	E
rat SLFN13	E	N	Q	L	L	R	D	F	I	R	-	-	A	K	N	V	C	R	A	V	T	R	K	T	F	M	T	P	N	F	E	V	E	K	I	Q	H	I	I	V	D	E	A	Q	N	F	R	T	E
mouse SLFN8	E	N	Q	P	L	R	D	F	I	R	-	-	A	K	R	I	C	Q	A	V	T	R	K	T	F	M	N	Y	R	F	K	T	N	S	F	Q	H	I	I	V	D	E	A	Q	N	F	R	T	E
mouse SLFN9	E	N	Q	P	L	R	D	F	I	Q	-	-	A	K	N	I	C	Q	A	V	T	R	K	T	F	M	N	Y	K	F	K	T	E	R	F	Q	H	I	I	I	D	E	A	Q	N	F	R	T	E
hedgehog SLFN11	E	N	Q	P	L	R	S	Y	L	S	-	-	T	Q	M	I	C	Q	S	V	T	R	K	T	F	M	K	K	-	-	D	F	S	E	I	Q	H	I	V	I	D	E	A	Q	N	F	L	T	K
european shrew SLFN13	E	N	Q	P	L	R	N	F	V	S	Y	S	N	K	R	I	C	Q	A	K	T	R	K	G	F	M	M	D	-	-	D	C	K	D	I	Q	H	I	I	I	D	E	A	Q	N	F	R	D	E
marmot SLFN13	E	N	Q	P	L	K	N	F	I	G	-	-	N	K	Q	I	C	E	A	V	T	R	K	T	F	M	K	K	-	E	D	F	K	D	I	Q	H	I	I	V	D	E	A	Q	N	F	R	K	E
brown bat SLFN11	E	N	Q	P	L	R	D	F	I	G	-	-	N	K	D	I	C	Y	S	V	T	R	K	T	F	M	K	T	N	S	N	F	E	K	I	K	H	I	I	I	D	E	A	Q	N	F	R	T	E
rabbit SLFN13	E	N	K	P	L	Q	D	F	I	S	-	-	K	K	N	I	C	Q	A	V	T	R	K	A	F	M	K	E	-	-	D	F	E	N	I	Q	H	I	I	I	D	E	A	Q	N	F	R	T	E
cattle SLFN11	E	N	K	P	L	K	N	F	I	R	-	-	G	K	N	I	C	Q	A	V	T	R	K	S	F	M	K	Y	-	-	N	F	E	Y	I	Q	H	I	I	I	D	E	A	Q	N	F	R	T	E
macaque SLFN13	E	N	Q	P	L	R	N	F	I	S	-	-	D	K	K	I	C	Q	A	E	T	R	K	T	F	M	R	E	-	-	Y	F	D	H	I	Q	H	I	I	I	D	E	A	Q	N	F	R	T	E
human SLFN13	E	N	Q	P	L	R	N	F	I	S	-	-	D	R	N	I	C	R	A	E	T	R	E	T	F	L	R	E	-	-	K	F	E	H	I	Q	H	I	V	I	D	E	A	Q	N	F	R	T	E
chimpanzee SLFN13	E	N	Q	P	L	R	N	F	I	S	-	-	D	R	N	I	C	R	A	E	T	R	K	T	F	L	R	E	-	-	N	F	E	H	I	Q	H	I	V	I	D	E	A	Q	N	F	R	T	E
horse SLFN11	E	N	Q	P	L	R	N	F	I	S	-	-	N	K	R	I	C	Q	A	V	T	R	K	T	F	M	K	N	-	-	N	F	K	E	I	Q	H	I	I	I	D	E	A	Q	N	F	R	T	E
macaque SLFN11	E	N	Q	P	L	R	N	F	I	S	-	-	D	K	N	I	C	Q	A	E	T	R	K	T	F	I	K	G	-	-	K	F	G	H	I	Q	H	I	V	I	D	E	A	Q	N	F	R	S	E
human SLFN11	E	N	Q	P	L	R	N	F	I	S	-	-	D	R	N	I	C	R	A	E	T	R	K	T	F	L	R	E	-	-	N	F	E	H	I	Q	H	I	V	I	D	E	A	Q	N	F	R	T	E
chimpanzee SLFN11	E	N	Q	P	L	R	N	F	I	S	-	-	D	R	N	I	C	R	A	E	T	R	K	T	F	L	R	E	-	-	N	F	E	H	I	Q	H	I	V	I	D	E	A	Q	N	F	R	T	E
													S753
													▲
elephant shark Slfn9	A	R	K	A	M	E	Q	I	I	E	I	Q	F	G	Q	S	D	R	Q	H	A	-	V	H	L	R	N	L	L	D	A	S	A	C	V	H	S	F	P	G	M	L	Y	I	E	E	C	E	T
horse SLFN13	M	K	E	E	M	K	K	I	K	E	N	P	P	S	N	M	S	P	D	T	L	A	L	F	R	E	A	S	Y	K	E	A	M	C	A	Q	A	L	P	G	V	C	E	T	E	T	N	M	T
human SLFN14	M	K	E	E	M	K	R	I	K	E	N	P	P	S	N	M	S	P	D	T	L	A	L	F	S	E	T	A	Y	E	E	A	T	C	A	Q	A	L	P	G	V	C	E	T	K	T	N	L	T
human SLFN5	L	Q	Q	V	M	Q	E	A	R	Q	N	P	P	P	N	L	P	P	G	S	L	V	M	L	Y	E	P	K	-	-	-	-	-	W	A	Q	G	V	P	G	N	L	E	I	I	E	D	L	N
rat SLFN13	L	Q	K	I	S	E	K	I	R	S	N	P	P	P	I	I	P	R	E	S	L	N	M	V	C	E	F	N	-	-	-	-	-	W	S	Q	G	V	S	G	T	C	K	L	L	T	S	L	G
mouse SLFN8	L	Q	K	E	L	Q	K	I	R	D	N	P	P	C	S	I	P	R	Q	S	L	N	I	V	H	E	F	K	-	-	-	-	-	W	S	Q	S	V	S	G	N	I	K	T	-	E	Q	F	T
mouse SLFN9	L	Q	Q	E	L	Q	K	I	R	D	N	P	P	C	S	I	P	Q	E	S	L	N	I	L	H	E	F	K	-	-	-	-	-	W	S	Q	G	V	S	G	T	Y	E	I	-	T	Y	L	T
hedgehog SLFN11	L	Q	K	K	M	D	I	V	R	R	Y	P	P	P	N	V	P	H	K	S	L	K	M	M	G	E	A	E	-	-	-	-	-	W	V	Q	A	V	E	G	T	L	K	T	E	E	H	L	S
european shrew SLFN13	L	Q	G	E	L	D	K	V	K	R	C	P	P	G	N	I	P	P	E	S	L	D	M	L	L	K	A	N	-	-	-	-	-	W	C	S	G	V	K	G	T	L	K	T	K	N	N	L	L
marmot SLFN13	L	K	K	L	M	K	N	I	K	K	N	P	P	R	N	I	P	R	R	S	L	E	M	L	P	E	A	E	-	-	-	-	-	W	V	R	D	V	Q	G	I	L	K	I	Q	K	N	L	T
brown bat SLFN11	L	Q	E	I	M	H	E	V	R	E	N	P	P	P	N	I	P	W	E	S	L	N	I	F	S	E	A	E	-	-	-	-	-	W	S	Q	G	V	P	G	N	L	E	M	S	K	H	K	D
rabbit SLFN13	L	R	D	K	L	H	E	I	R	R	K	P	P	P	N	I	P	S	M	S	L	E	M	L	P	E	V	E	-	-	-	-	-	W	V	R	G	V	Q	G	T	L	K	I	K	K	D	L	T
cattle SLFN11	L	R	R	V	L	Q	K	V	R	K	N	P	P	C	N	I	P	H	E	P	L	K	M	C	L	K	A	E	-	-	-	-	-	W	A	Q	D	V	Q	G	T	L	H	I	K	K	N	L	T
macaque SLFN13	I	Q	Q	E	M	Q	R	I	I	E	N	P	P	V	N	I	P	H	G	Y	L	A	I	L	S	E	A	K	-	-	-	-	-	W	A	P	G	V	S	G	N	K	K	I	I	K	N	W	T
human SLFN13	I	Q	Q	E	M	Q	L	I	I	E	N	P	P	I	N	I	P	H	G	Y	L	A	I	L	S	E	A	K	-	-	-	-	-	W	V	P	G	V	P	G	N	T	K	I	I	K	N	F	T
chimpanzee SLFN13	I	Q	Q	E	M	Q	L	I	I	E	N	P	P	T	N	I	P	H	E	Y	L	A	I	L	S	E	A	K	-	-	-	-	-	W	V	P	G	V	P	G	T	T	K	I	I	K	N	F	T
horse SLFN11	L	Q	K	V	M	Q	E	I	I	K	N	P	P	F	N	I	P	P	G	S	L	E	M	L	R	E	A	Q	-	-	-	-	-	W	A	Q	G	V	P	G	N	F	E	I	M	E	R	S	T
macaque SLFN11	L	Q	K	E	M	Q	V	I	R	N	N	P	S	F	N	I	P	P	G	S	L	E	V	L	L	E	A	E	-	-	-	-	-	W	S	Q	G	V	Q	G	T	L	Q	I	K	K	H	L	T
human SLFN11	L	Q	K	E	M	Q	V	I	R	S	N	P	S	F	N	I	P	T	G	C	L	E	V	F	P	E	A	E	-	-	-	-	-	W	S	Q	G	V	Q	G	T	L	R	I	K	K	Y	L	T
chimpanzee SLFN11	L	Q	K	E	M	Q	V	I	R	N	N	P	S	F	N	I	P	T	G	C	L	E	V	L	P	E	A	E	-	-	-	-	-	W	S	Q	G	V	Q	G	T	L	R	I	K	K	Y	L	T
elephant shark Slfn9	C	D	W	I	V	L	D	S	I	R	R	F	S	G	L	E	R	S	I	I	F	G	I	N	P	K	A	H	A	S	Q	H	E	I	E	P	N	L	M	V	C	L	A	S	R	A	M	A	Q
horse SLFN13	G	S	H	I	V	L	D	S	I	Q	Q	F	S	G	L	K	R	N	I	V	F	G	L	S	P	E	C	A	-	-	L	S	D	E	F	H	K	-	-	L	C	F	A	S	R	A	I	K	H
human SLFN14	G	S	H	I	V	L	D	S	I	Q	Q	F	S	G	L	E	R	T	V	V	F	G	L	S	P	E	C	D	-	-	Q	S	E	E	F	H	K	-	-	L	C	F	A	S	R	A	I	K	H
human SLFN5	T	D	H	I	V	L	D	S	V	C	R	F	S	G	L	E	R	N	I	V	F	G	I	N	P	G	V	A	-	-	P	P	A	G	A	Y	N	L	L	L	C	L	A	S	R	A	K	R	H
rat SLFN13	Y	H	L	Y	M	F	D	S	I	R	R	F	S	G	L	E	R	S	I	V	F	G	I	D	P	R	T	A	-	-	E	K	S	I	F	H	N	L	M	L	C	L	A	S	R	A	R	K	H
mouse SLFN8	C	D	S	N	M	F	D	S	I	R	R	F	S	G	L	E	R	S	I	V	F	G	I	N	P	I	A	T	-	-	E	Q	P	I	S	H	N	L	L	L	C	L	A	S	R	A	M	K	H
mouse SLFN9	C	H	S	N	M	F	D	S	I	R	R	F	S	G	L	E	R	S	I	V	F	G	I	N	P	I	A	T	-	-	E	Q	P	I	S	H	N	L	L	L	C	L	A	S	R	A	M	K	H
hedgehog SLFN11	G	D	Y	I	V	L	H	S	I	W	R	F	S	G	L	E	R	N	I	V	F	G	I	H	P	K	T	P	-	-	E	P	D	L	F	D	S	I	L	L	C	L	A	S	R	A	K	Q	Q
european shrew SLFN13	G	D	H	I	V	L	D	S	V	R	R	F	S	G	L	E	R	P	I	V	F	G	I	L	P	Q	N	-	-	-	-	T	A	I	L	R	N	L	L	V	C	L	I	S	R	A	N	K	Q
marmot SLFN13	S	D	H	I	V	L	D	S	V	R	R	F	S	G	L	E	R	N	I	V	F	G	I	H	S	K	T	A	-	-	E	P	P	I	L	N	N	I	L	A	C	L	A	S	R	A	K	Q	Q
brown bat SLFN11	G	K	H	I	V	L	D	S	V	R	R	F	S	G	L	E	R	D	I	V	F	A	I	N	P	T	T	A	-	-	E	P	A	V	F	H	N	L	V	L	C	L	A	S	R	A	R	K	Q
rabbit SLFN13	G	D	H	I	V	L	D	S	V	R	R	F	S	G	L	E	R	N	V	V	F	G	I	H	P	K	T	A	-	-	D	P	A	I	L	P	N	L	L	A	C	L	A	S	R	A	K	Q	Q
cattle SLFN11	G	D	H	M	V	L	D	S	V	R	R	F	S	G	L	E	R	S	I	V	F	G	I	H	P	S	T	M	-	-	E	P	A	I	L	Y	N	I	L	V	C	L	A	S	R	A	N	Q	Q
macaque SLFN13	G	D	R	I	V	L	D	S	V	R	R	F	S	G	L	E	R	N	I	V	F	G	I	H	P	R	T	T	-	-	D	P	A	I	L	P	N	I	L	I	C	L	A	S	R	A	K	Q	H
human SLFN13	G	V	H	I	V	L	D	S	V	R	R	F	S	G	L	E	R	S	I	V	F	G	I	H	P	R	T	A	-	-	D	P	A	I	L	P	N	I	L	I	C	L	A	S	R	A	K	Q	H
chimpanzee SLFN13	G	E	H	I	V	L	D	S	V	R	R	F	S	G	L	E	R	S	I	V	F	G	I	H	P	R	T	A	-	-	D	P	A	I	L	P	N	I	L	I	C	L	A	S	R	A	K	Q	H
horse SLFN11	D	D	H	I	V	L	D	S	V	R	R	F	S	G	L	E	R	N	I	V	F	G	I	Y	P	R	T	A	-	-	E	S	A	I	L	Y	N	I	L	V	C	L	S	S	R	A	K	Q	Q
macaque SLFN11	G	D	H	I	V	L	D	S	V	R	R	F	S	G	L	E	R	N	I	V	F	G	I	H	P	R	T	T	-	-	D	P	A	I	L	P	N	I	L	I	C	L	A	S	R	A	K	Q	H
human SLFN11	G	D	H	I	V	L	D	S	V	R	R	F	S	G	L	E	R	S	I	V	F	G	I	H	P	R	T	A	-	-	D	P	A	I	L	P	N	V	L	I	C	L	A	S	R	A	K	Q	H
chimpanzee SLFN11	G	D	H	I	V	L	D	S	V	R	R	F	S	G	L	E	R	S	I	V	F	G	I	H	P	R	T	T	-	-	D	P	A	I	L	P	N	I	L	I	C	L	A	S	R	A	K	Q	H
[truncated: 72 more columns]
