# Supplementary material for: The crucial role of single-stranded DNA binding in enhancing sensitivity to DNA-damaging agents for Schlafen 11 and Schlafen 13
Source: iScience. 2023 Nov 23;26(12):108529. doi: 10.1016/j.isci.2023.108529 (PMC10730379; doi:10.1016/j.isci.2023.108529)
Supplement: Table S2. Percentages of amino acid identity between SLFNs of various species, related to Figure 1 and discussion [file mmc3.xlsx]

## Sheet: Sheet1
elephant shark Slfn9	100	32.17	33.15	36.74	38.98	40.23	40.11	36.39	38.9	40.41	40.43	38.28	39.64	39.71	39.48	39.21	41	40.48	39.93	39.93
horse SLFN13	32.17	100	84.3	42.11	42.61	42.19	42.3	41.51	42.42	42.49	44.25	43.13	42.63	44.86	45.1	45.28	45.74	45.58	44.94	44.48
human SLFN14	33.15	84.3	100	42.56	42.61	42.37	42.6	41.73	42.08	42.66	44.6	43.42	42.18	44.86	44.71	44.89	44.72	45.12	44.82	44.25
human SLFN5	36.74	42.11	42.56	100	47.13	48.4	48.86	48.11	49.14	50.11	52.86	50.86	51.49	52.28	51.83	51.89	54.69	53.63	53.1	52.64
rat SLFN13	38.98	42.61	42.61	47.13	100	76.75	77.09	53.39	56.16	59.82	60.36	60.11	57.18	60.33	61.17	61.22	61.17	61.05	61.31	60.63
mouse SLFN8	40.23	42.19	42.37	48.4	76.75	100	85.82	54.7	56.51	60.44	59.57	60.43	59.05	62.59	63.5	62.87	62.63	62.49	61.27	61.38
mouse SLFN9	40.11	42.3	42.6	48.86	77.09	85.82	100	55.15	57.31	60	60.59	61.44	60.29	63.42	63.62	63.32	63.99	63.17	62.51	62.17
hedgehog SLFN11	36.39	41.51	41.73	48.11	53.39	54.7	55.15	100	54.95	58.82	59.16	58.97	60.34	60.31	59.53	59.46	63.23	61.78	61.08	60.74
european shrew SLFN13	38.9	42.42	42.08	49.14	56.16	56.51	57.31	54.95	100	60.45	60.44	61.61	61	62.34	62	62.27	65.04	63.19	61.66	61.32
marmot SLFN13	40.41	42.49	42.66	50.11	59.82	60.44	60	58.82	60.45	100	63.68	67.26	63.65	67.1	66.89	66.82	70.39	67.53	66.97	66.74
brown bat SLFN11	40.43	44.25	44.6	52.86	60.36	59.57	60.59	59.16	60.44	63.68	100	65.12	65.24	64.6	64.63	64.67	71.03	66.82	67.19	66.74
rabbit SLFN13	38.28	43.13	43.42	50.86	60.11	60.43	61.44	58.97	61.61	67.26	65.12	100	64.91	69.28	69.46	69.61	70.88	68.88	69.17	69.28
cattle SLFN11	39.64	42.63	42.18	51.49	57.18	59.05	60.29	60.34	61	63.65	65.24	64.91	100	66.82	66.82	66.97	72.1	69.3	68.46	68.23
macaque SLFN13	39.71	44.86	44.86	52.28	60.33	62.59	63.42	60.31	62.34	67.1	64.6	69.28	66.82	100	90.14	89.57	73.55	77.07	76.86	76.86
human SLFN13	39.48	45.1	44.71	51.83	61.17	63.5	63.62	59.53	62	66.89	64.63	69.46	66.82	90.14	100	98.66	72.78	76.01	77.84	77.39
chimpanzee SLFN13	39.21	45.28	44.89	51.89	61.22	62.87	63.32	59.46	62.27	66.82	64.67	69.61	66.97	89.57	98.66	100	72.58	75.93	78.09	77.64
horse SLFN11	41	45.74	44.72	54.69	61.17	62.63	63.99	63.23	65.04	70.39	71.03	70.88	72.1	73.55	72.78	72.58	100	76.41	76.26	75.92
macaque SLFN11	40.48	45.58	45.12	53.63	61.05	62.49	63.17	61.78	63.19	67.53	66.82	68.88	69.3	77.07	76.01	75.93	76.41	100	89.21	88.99
human SLFN11	39.93	44.94	44.82	53.1	61.31	61.27	62.51	61.08	61.66	66.97	67.19	69.17	68.46	76.86	77.84	78.09	76.26	89.21	100	98.11
chimpanzee SLFN11	39.93	44.48	44.25	52.64	60.63	61.38	62.17	60.74	61.32	66.74	66.74	69.28	68.23	76.86	77.39	77.64	75.92	88.99	98.11	100
	elephant shark Slfn9	horse SLFN13	human SLFN14	human SLFN5	rat SLFN13	mouse SLFN8	mouse SLFN9	hedgehog SLFN11	european shrew SLFN13	marmot SLFN13	brown bat SLFN11	rabbit SLFN13	cattle SLFN11	macaque SLFN13	human SLFN13	chimpanzee SLFN13	horse SLFN11	macaque SLFN11	human SLFN11	chimpanzee SLFN11
